# Supplementary material for: The Effects of Onychectomy (Declawing) on Forearm and Leg Myology in a Kinkajou (Potos flavus)
Source: Animals (Basel). 2024 Sep 26;14(19):2774. doi: 10.3390/ani14192774 (PMC11475305; doi:10.3390/ani14192774)
Supplement: Supplementary file 1 [file animals-14-02774-s001.zip]

Archive with 1 entries (1 files):
- animals-3192589-supplementary.pdf
